# Supplementary material for: LMX1A inhibits C-Myc expression through ANGPTL4 to exert tumor suppressive role in gastric cancer
Source: PLoS One. 2019 Sep 26;14(9):e0221640. doi: 10.1371/journal.pone.0221640 (PMC6762061; doi:10.1371/journal.pone.0221640)
Supplement: S1 File — (ZIP) [file pone.0221640.s001.zip]

Archive with 2 entries (2 files):
- B_S358_L003_R2_001_fastqc.html
- B_S358_L003_R1_001_fastqc.html
